# Supplementary material for: Visualizing acyl carrier protein interactions within a crosslinked type I polyketide synthase
Source: Nat Commun. 2025 Aug 21;16:7798. doi: 10.1038/s41467-025-63024-x (PMC12370991; doi:10.1038/s41467-025-63024-x)
Supplement: Supplementary file 4 — Source Data [file 41467_2025_63024_MOESM4_ESM.xlsx]

## Sheet: Sheet1
Barchart in Figure S22 was generated by the SDS-PAGE gels from Figures S23-S27 based on the band intensity. The band intensity was measured by ImageJ. Bands 1, 2, 3, and 4 (b1, b2, b3, and b4) were defined in Figure S45. Crosslinking yield was calculated by the band intensity of b1-b3 over the band intensity of b1-b4. All crosslinking yields were normalized in regards to the wild type MAS.
Calculation for Figure S23
wt MAS	Trial 1	Trial2	Trial 3	MAS Thr281Ala	Trial 1	Trial2	Trial 3	MAS Thr279Ala	Trial 1	Trial2	Trial 3	MAS Met417Phe	Trial 1	Trial2	Trial 3
b1	811.213	1083.63	1034.8		0	0	0		249.849	433.849	298.971		1222.46	1167.38	1138.16
b2/3	4477.6	3959.82	5306.06		0	0	0		1114.99	1329.63	950.456		2586.94	2311.75	2763.82
b4	6587.05	6472.4	7304.23		5783.1	5461.62	5946.33		7309.81	6857.1	6841.1		8237.52	7741.59	8325.17
b1-4	11875.9	11515.8	13645.1		5783.1	5461.62	5946.33		8674.65	8620.58	8090.53		12046.9	11220.7	12227.2
Crosslinking yield	0.445341	0.437957	0.464699		0	0	0		0.157337	0.204566	0.154431		0.316213	0.310063	0.319124
Normalized crosslinking yield	99.1117	97.4684	103.42		0	0	0		35.3295	46.7091	33.2324		71.0048	70.7976	68.6733
Average crosslinking yield	Set to 100% as reference				0				38.4237				70.1586
Calculation for Figure S24
wt MAS	Trial 1	Trial2	Trial 3	MAS Asp819Arg	Trial 1	Trial2	Trial 3	MAS Asp2050Arg	Trial 1	Trial2	Trial 3	MAS Arg2090Asp	Trial 1	Trial2	Trial 3
b1	1286.04	1169.63	1068.46		66.192	63.899	80.728		1141.51	1179.21	1072.87		551.385	654.799	497.385
b2/3	4739.65	4308.77	3953.65		368.142	305.142	386.92		2869.04	2820.82	2724.11		1915.04	1894.58	1798.92
b4	6626.5	6143.33	6095.57		5459.57	5057.74	4905.15		5696.28	5510.4	5203.98		6797.28	6268.74	5925.33
b1-4	12652.2	11621.7	11117.7		5893.9	5426.78	5372.8		9706.82	9510.43	9000.97		9263.7	8818.12	8221.63
Crosslinking yield	0.476257	0.471393	0.451723		0.0736921	0.0680037	0.0870399		0.413168	0.420594	0.421842		0.266246	0.289107	0.2793
Normalized crosslinking yield	102.101	101.058	96.8411		15.4732	14.4261	19.2684		86.7532	89.2237	93.3851		55.9039	61.3303	61.8301
Average crosslinking yield	Set to 100% as reference				16.3892				89.7873				59.6881
Calculation for Figure S25
wt MAS	Trial 1	Trial2	Trial 3	MAS Glu79Lys	Trial 1	Trial2	Trial 3	MAS Asp819Ala	Trial 1	Trial2	Trial 3	MAS Arg2032Glu	Trial 1	Trial2	Trial 3
b1	931.87	1183.21	1368.53		723.042	844.213	712.213		834.335	969.799	977.284		283.385	475.799	321.213
b2/3	5520.43	4626.18	4751.48		2042.7	2119.28	2099.16		3638.77	3261.82	3241.7		2164.36	2282.7	1946.16
b4	7916.62	7928.64	7976.1		10929.2	8160.64	8850.4		9840.54	7474.47	8146.4		10683.1	9413.54	9187.93
b1-4	14368.9	13738	14096.1		13694.9	11124.1	11661.8		14313.6	11706.1	12365.4		13130.9	12172	11455.3
Crosslinking yield	0.449045	0.42287	0.434163		0.201953	0.266402	0.241076		0.312506	0.361489	0.341193		0.186411	0.226626	0.197932
Normalized crosslinking yield	103.144	97.1312	99.7252		44.974	62.9987	55.5267		69.5935	85.4847	78.5865		41.5128	53.5924	45.5894
Average crosslinking yield	Set to 100% as reference				54.4998				77.8882				46.8982
Calculation for Figure S26
wt MAS	Trial 1	Trial2	Trial 3	MAS Cys177Ala	Trial 1	Trial2	Trial 3	MAS Asn421Ala	Trial 1	Trial2	Trial 3	MAS Ser1187Ala	Trial 1	Trial2	Trial 3
b1	1564.87	1183.8	1310.87		0	0	0		0	0	0		1552.87	1150.8	1261.04
b2/3	5588.38	3628.41	4034.53		0	0	0		0	0	0		3442.23	2428.04	2498.28
b4	7459.33	5907.59	5856.74		11155	8023.52	7872.28		10341.9	7799.4	7655.57		9035.88	6218.69	6590.86
b1-4	14612.6	10719.8	11202.1		11155	8023.52	7872.28		10341.9	7799.4	7655.57		14031	9797.53	10350.2
Crosslinking yield	0.489527	0.448908	0.477177		0	0	0		0	0	0		0.356005	0.36528	0.363213
Normalized crosslinking yield	103.742	95.1338	101.124		0	0	0		0	0	0		72.7243	81.3707	76.1172
Average crosslinking yield	Set to 100% as reference				0				0				76.7374
Calculation for Figure S27
wt MAS	Trial 1	Trial2	Trial 3	MAS Thr2046Val	Trial 1	Trial2	Trial 3
b1	1286.04	1169.63	1068.46		1600.99	1666.87	1714.16
b2/3	4739.65	4308.77	3953.65		2960.41	2801.28	3097.36
b4	6626.5	6143.33	6095.57		8305.52	7450.28	7614.52
b1-4	12652.2	11621.7	11117.7		12866.9	11918.4	12426
Crosslinking yield	0.476257	0.471393	0.451723		0.354506	0.374895	0.387213
Normalized crosslinking yield	102.101	101.058	96.8411		74.4359	79.5291	85.7191
Average crosslinking yield	Set to 100% as reference				79.8947
